# Supplementary material for: Microbial dynamics and metabolic activity during fish decay under aerobic and anaerobic conditions: insights into microbial fossilization
Source: Front Microbiol. 2026 Apr 16;17:1783163. doi: 10.3389/fmicb.2026.1783163 (PMC13128626; doi:10.3389/fmicb.2026.1783163)
Supplement: Supplementary file 1 [file Table_1.xlsx]

## Sheet: Table S1
Table S1: Shark Bay water chemistry
Analyte	Value	Unit
Barium	0.015	mg/L
Boron	8.5	mg/L
Calcium	681	mg/L
Chloride	37300	mg/L
Electrical conductivity	8840	mS/m
Fluoride	2.9	mg/L
Lithium	0.31	mg/L
Magnesium	2270	mg/L
Molybdenum	0.023	mg/L
pH	8.2
Phosphorus,sol.reactive	<0.02	mg/L
Phosphorus	<1.0	mg/L
Potassium	837	mg/L
Rubidium	0.27	mg/L
Silicon	<0.50	mg/L
Sodium	20000	mg/L
Strontium	13	mg/L
Sulphate	5000	mg/L
Sulphur	1600	mg/L
Alkalinity	159	mg/L
DIC	31	mg/L
DOC	5.3	mg/L

## Sheet: TableS2
Table S2: p-values from one-way ANOVA and Tukey's post hoc test for multiple comparisons of water column pH on days 2, 4,8, and 16.
	D2Aerobic	D2Anaerobic	D4Aerobic	D4Anaerobic	D8Aerobic	D8Anaerobic	D16Aerobic	D16Anaerobic
D2Aerobic		2.381e-09	2.321e-07	9.603e-14	0.5567	3.142e-12	1.029e-13	0.9286
D2Anaerobic	13.37		0.6577	1.039e-12	2.513e-11	0.1156	9.603e-14	5.192e-08
D4Aerobic	10.9	2.471		1.272e-13	1.6e-09	0.001434	9.603e-14	6.391e-06
D4Anaerobic	31.57	18.2	20.67		9.603e-14	6.013e-10	9.603e-14	9.603e-14
D8Aerobic	2.696	16.06	13.59	34.26		1.601e-13	3.556e-13	0.06905
D8Anaerobic	17.41	4.044	6.515	14.15	20.11		9.603e-14	4.324e-11
D16Aerobic	21.79	35.16	32.69	53.36	19.1	39.2		9.692e-14
D16Anaerobic	1.685	11.68	9.211	29.88	4.381	15.73	23.48
Tukey's Q is below the diagonal, and p values are above the diagonal. Significant comparisons: p ≤ 0.05 =Highlighted in pale orange.

## Sheet: TableS3
Table S3: p-values from one-way ANOVA and Tukey's post hoc test for multiple comparisons of water column H2S concentrations on days 2,4,8, and 16.
	D2Aerobic	D2Anaerobic	D4Aerobic	D4Anaerobic	D8Aerobic	D8Anaerobic	D16Aerobic	D16Anaerobic
D2Aerobic		9.603e-14	1.882e-06	9.603e-14	1.614e-13	9.603e-14	0.2151	1.3e-09
D2Anaerobic	82.37		9.603e-14	9.603e-14	9.603e-14	9.603e-14	9.603e-14	9.603e-14
D4Aerobic	9.825	72.54		9.603e-14	7.901e-07	9.603e-14	2.173e-09	0.1452
D4Anaerobic	380.7	298.4	370.9		9.603e-14	9.603e-14	9.603e-14	9.603e-14
D8Aerobic	20.09	62.27	10.27	360.6		9.603e-14	9.67e-14	0.001867
D8Anaerobic	162.1	79.74	152.3	218.6	142		9.603e-14	9.603e-14
D16Aerobic	3.594	85.96	13.42	384.3	23.68	165.7		3.684e-12
D16Anaerobic	13.71	68.66	3.885	367	6.381	148.4	17.3
Tukey's Q is below the diagonal, and p values are above the diagonal. Significant comparisons: p ≤ 0.05 = Highlighted in pale orange.

## Sheet: TableS4
Table S4: p-values from one-way ANOVA and Tukey's post hoc test for multiple comparisons of water column oxygen concentration on days 2, 4,8, and 16.
	D2Aerobic	D2Anaerobic	D4Aerobic	D4Anaerobic	D8Aerobic	D8Anaerobic	D16Aerobic	D16Anaerobic
D2Aerobic		6.254e-12	0.3111	2.498e-10	0.0004391	5.682e-11	9.603e-14	9.521e-12
D2Anaerobic	16.95		1.414e-09	0.738	9.637e-14	0.9733	9.603e-14	1
D4Aerobic	3.29	13.66		9.23e-08	6.063e-07	1.741e-08	9.603e-14	2.29e-09
D4Anaerobic	14.67	2.284	11.38		1.03e-13	0.9981	9.603e-14	0.8403
D8Aerobic	7.111	24.06	10.4	21.78		9.859e-14	1.081e-13	9.659e-14
D8Anaerobic	15.56	1.394	12.27	0.8907	22.67		9.603e-14	0.9924
D16Aerobic	28.49	45.44	31.78	43.16	21.38	44.05		9.603e-14
D16Anaerobic	16.68	0.273	13.39	2.011	23.79	1.121	45.17
Tukey's Q is below the diagonal, and p values are above the diagonal. Significant comparisons: p ≤ 0.05 = Highlighted in pale orange.

## Sheet: TableS5
Table S5: Read counts of the amplicon sequences through the steps of quality filtering, denoising, and chimera removal with DADA2.
Sample	Input	Filtered	Denoised	Merged	Chimeras removed
D2A1	136374	110408	108460	105403	62059
D2A2	160280	126852	124772	120374	54838
D2A3	152184	122671	120416	116672	63446
D2N1	145796	112807	110044	105604	47706
D2N2	133408	100812	99086	96893	49703
D2N3	152571	115267	112531	108109	50417
D4A1	124144	96126	94652	91234	47832
D4A2	163043	127611	124881	120203	62339
D4A3	154645	120471	118730	114861	54734
D4N1	171800	130635	128148	123930	55494
D4N2	148856	113690	111767	106887	49540
D4N3	185514	141357	139309	135031	65327
D8A1	158896	126141	124031	118298	56907
D8A2	158462	121126	119182	113108	55218
D8A3	143486	112015	110033	104494	48395
D8N1	150720	111540	109346	104307	48329
D8N2	164868	116615	114074	108086	49326
D8N3	146843	109098	106904	101915	46196
F1	126779	102569	102212	101258	64053
F2	133189	109807	109345	108324	67744
F3	134898	110715	110338	108903	57726
M1	122897	85687	75769	63820	48388
M2	109634	77733	69666	59812	47209
M3	210910	148287	139302	128008	90966
D16A1	164955	123570	120489	112668	49869
D16A2	151323	114262	111043	103514	42716
D16A3	159086	117768	114486	106340	46389
D16N1	131984	93372	90991	85627	41083
D16N2	139816	97983	95966	90260	41746
D16N3	138723	99682	97348	91299	40579
D2A1-R	135921	110135	108571	104724	52566
D2A2-R	155750	128002	126468	122961	70608
D2A3-R	146381	120985	119665	116161	68588
D2N1-R	142919	106051	104175	99567	47929
D2N2-R	146035	112788	111182	107649	53997
D2N3-R	128904	100174	98583	94873	45481
D4A1-R	140653	107050	106224	103990	59907
D4A2-R	157447	119015	118089	115431	65037
D4A3-R	143535	114615	113076	109237	54302
D4N1-R	127455	96333	95307	93607	57420
D4N2-R	145796	105588	103912	99273	48178
D4N3-R	154530	117808	115690	110725	52848
D8A1-R	136565	107999	106713	103409	65856
D8A2-R	157863	115571	114121	109762	64205
D8A3-R	160597	129850	128241	124959	75039
D8N1-R	146741	109795	107916	103400	45589
D8N2-R	145724	105529	103215	97546	42557
D8N3-R	145245	107843	105208	99475	41257
F1-R	231061	190760	189276	183726	90293
F2-R	243331	195365	193601	186215	73788
F3-R	230263	189457	188375	183855	98794
M1-R	190523	130427	124507	115684	85938
M2-R	233481	171106	167712	160953	81760
M3-R	262039	157685	152780	146958	78804
D16A1-R	124393	91723	89695	85034	41171
D16A2-R	132895	97762	96363	93517	51106
D16A3-R	159087	118296	116973	114231	61581
D16N1-R	225917	157659	154009	146507	73957
D16N2-R	234011	153711	151740	145485	69633
D16N3-R	244518	175997	173876	167623	87400

## Sheet: Table S6
Tables S6: DNA-based microbial community composition on Day 0 fish and mesocosm at the genus level.
Genera accounting for <1% of all classified sequences were summarized in “rare_taxa.” Results from three replicates were pooled together.
Domain	Genus	Fish	Mesocosm
Archaea	SCGC	ND	1.45116
Archaea	Woesearchaeales	ND	2.48162
Archaea	Marine_Benthic_Group_D_and_DHVEG-1	ND	1.37598
Bacteria	Bacteroidetes	ND	2.06017
Bacteria	Uncultured Marinilabiliaceae	ND	1.11703
Bacteria	Bacteroidales	ND	1.68504
Bacteria	Prosthecochloris	ND	1.60759
Bacteria	Uncultured Balneolaceae	ND	1.06616
Bacteria	Campilobacterota	ND	1.22031
Bacteria	Uncultured Anaerolineaceae	ND	3.16278
Bacteria	SBR1031	ND	1.96221
Bacteria	SBR1031	ND	6.41592
Bacteria	Candidatus_Chlorothrix	ND	3.35946
Bacteria	Chloroplast	ND	7.3135
Bacteria	Coleofasciculus	ND	4.97236
Bacteria	Desulfatiglans	ND	1.59316
Bacteria	Uncultured Desulfobacteraceae	ND	1.34788
Bacteria	SEEP-SRB1	ND	1.00693
Bacteria	Uncultured Desulfosarcinaceae	ND	1.48457
Bacteria	Desulfopila	ND	1.00085
Bacteria	Desulfovermiculus	0.00151874	2.0541
Bacteria	Latescibacterota	ND	1.46179
Bacteria	Pseudoalteromonas	23.722	0.153393
Bacteria	Shewanella	57.6233	0.0372092
Bacteria	Psychrobacter	13.6429	0.00835308
Bacteria	Pseudomonas	2.66008	ND
Bacteria	Photobacterium	1.14893	ND
Bacteria	Spirochaeta	ND	1.88552
Bacteria	Spirochaeta_2	ND	2.14218
Bacteria	Zixibacteria	ND	1.56354
	rare_taxa	1.20132	41.7472

## Sheet: Table S7
Tables S7: RNA-based microbial community composition on Day 0 fish and mesocosm at the genus level.
Genera accounting for <1% of all classified sequences were summarized in “Others.” Results from three replicates were pooled together.
Domain	Genus	Fish	Mesocosm
Bacteria	Anaerophaga	ND	1.23371
Bacteria	Uncultured Marinilabiliaceae	ND	1.46354
Bacteria	Bacteroidales	ND	1.05501
Bacteria	Prosthecochloris	ND	2.41314
Bacteria	Campilobacterota	ND	3.06189
Bacteria	Uncultured Anaerolineaceae	ND	1.16857
Bacteria	SBR1031	ND	1.50154
Bacteria	Candidatus_Chlorothrix	ND	4.89957
Bacteria	Chloroplast	ND	6.11202
Bacteria	Coleofasciculus	ND	7.1996
Bacteria	Halospirulina	ND	1.10252
Bacteria	Desulfofrigus	ND	1.37803
Bacteria	Desulfomicrobium	ND	5.87903
Bacteria	Uncultured Clostridiaceae	ND	2.78004
Bacteria	Anaeromicrobium	ND	1.33143
Bacteria	Peptostreptococcales-Tissierellales	ND	7.16793
Bacteria	Pseudoalteromonas	50.675	6.92861
Bacteria	Psychromonas	3.20847	1.97385
Bacteria	Shewanella	29.3223	1.09528
Bacteria	Uncultured Beggiatoaceae	ND	1.52868
Bacteria	Psychrobacter	9.96833	0.862287
Bacteria	Pseudomonas	3.68078	0.065599
Bacteria	Photobacterium	1.46806	ND
Bacteria	rare_taxa	1.673	36.3572

## Sheet: TableS8
Table S8: p-values from one-way PERMANOVA and pairwise comparisons assessing differences in microbial community structure under aerobic conditions across different time points.
	D2	D4	D8	D16
D2		0.0022	0.0026	0.003
D4	0.0022		0.0023	0.002
D8	0.0026	0.0023		0.0023
D16	0.003	0.002	0.0023
Analyses were based on 9999 permutations. Significant results (p ≤ 0.05) are highlighted in pale orange

## Sheet: TableS9
Table S9: p-values from one-way PERMANOVA and pairwise comparisons assessing differences in microbial community structure under anaerobic conditions across different time points.
	D2	D4	D8	D16
D2		0.0025	0.0019	0.003
D4	0.0025		0.0018	0.0027
D8	0.0019	0.0018		0.0028
D16	0.003	0.0027	0.0028
Analyses were based on 9999 permutations. Significant results (p ≤ 0.05) are highlighted in pale orange

## Sheet: Table S10
Table S10:Pearson correlation analysis between predicted energy-related functional genes and microbial taxa. Significance levels are denoted as follows: P < 0.05 (*), P < 0.01 (**), and P < 0.001 (***).
Fermentation
Day	Genus	E.C Number/ genes	r	Condition	P	Significance
2	Psychromonas	K00016.LDH..ldh..L.lactate.dehydrogenase..EC.1.1.1.27.	-0.999665	Anaerobic	0.0164869	*
2	Psychromonas	K00845.glk..glucokinase..EC.2.7.1.2.	0.999377	Anaerobic	0.0224669	*
2	Psychromonas	K00873.PK..pyk..pyruvate.kinase..EC.2.7.1.40.	0.999448	Anaerobic	0.0211499	*
2	Psychromonas	K00925.ackA..acetate.kinase..EC.2.7.2.1.	0.999805	Anaerobic	0.0125686	*
2	Psychrobacter	K00625.E2.3.1.8..pta..phosphate.acetyltransferase..EC.2.3.1.8.	-0.999408	Anaerobic	0.0219065	*
2	Photobacterium	K00925.ackA..acetate.kinase..EC.2.7.2.1.	0.998901	Anaerobic	0.02985	*
2	Clostridiisalibacter	K00016.LDH..ldh..L.lactate.dehydrogenase..EC.1.1.1.27.	0.997568	Anaerobic	0.0444056	*
2	Clostridiisalibacter	K00625.E2.3.1.8..pta..phosphate.acetyltransferase..EC.2.3.1.8.	0.997062	Anaerobic	0.0488098	*
2	Clostridiisalibacter	K00845.glk..glucokinase..EC.2.7.1.2.	-0.998179	Anaerobic	0.0384257	*
2	Clostridiisalibacter	K00873.PK..pyk..pyruvate.kinase..EC.2.7.1.40.	-0.998052	Anaerobic	0.0397427	*
2	Pseudomonas	K00016.LDH..ldh..L.lactate.dehydrogenase..EC.1.1.1.27.	0.9984	Anaerobic	0.0360168	*
2	Pseudomonas	K00845.glk..glucokinase..EC.2.7.1.2.	-0.997825	Anaerobic	0.0419968	*
2	Pseudomonas	K00873.PK..pyk..pyruvate.kinase..EC.2.7.1.40.	-0.997959	Anaerobic	0.0406798	*
2	Pseudomonas	K00925.ackA..acetate.kinase..EC.2.7.2.1.	-0.99994	Anaerobic	0.00696127	**
2	Enterococcus	K00016.LDH..ldh..L.lactate.dehydrogenase..EC.1.1.1.27.	0.997474	Anaerobic	0.0452617	*
2	Enterococcus	K00625.E2.3.1.8..pta..phosphate.acetyltransferase..EC.2.3.1.8.	0.997164	Anaerobic	0.0479537	*
2	Enterococcus	K00845.glk..glucokinase..EC.2.7.1.2.	-0.998097	Anaerobic	0.0392817	*
2	Enterococcus	K00873.PK..pyk..pyruvate.kinase..EC.2.7.1.40.	-0.997967	Anaerobic	0.0405987	*
4	Tepidibacter	K00016.LDH..ldh..L.lactate.dehydrogenase..EC.1.1.1.27.	-0.99923	Anaerobic	0.0249877	*
4	Tepidibacter	K00925.ackA..acetate.kinase..EC.2.7.2.1.	-0.999999	Anaerobic	0.000990956	***
Dissimilatory sulphate reduction
2	Pseudomonas	K00394.aprA..adenylylsulfate.reductase..subunit.A..EC.1.8.99.2.	0.999578	Anaerobic	0.0184883	*
2	Pseudomonas	K00395.aprB..adenylylsulfate.reductase..subunit.B..EC.1.8.99.2.	0.999578	Anaerobic	0.0184883	*
2	Pseudomonas	K11180.dsrA..dissimilatory.sulfite.reductase.alpha.subunit..EC.1.8.99.5.	0.999946	Anaerobic	0.00664592	**
2	Pseudomonas	K11181.dsrB..dissimilatory.sulfite.reductase.beta.subunit..EC.1.8.99.5.	0.999946	Anaerobic	0.00664592	**
4	Pseudomonas	K00394.aprA..adenylylsulfate.reductase..subunit.A..EC.1.8.99.2.	0.99999	Anaerobic	0.0028364	**
4	Pseudomonas	K00395.aprB..adenylylsulfate.reductase..subunit.B..EC.1.8.99.2.	0.99999	Anaerobic	0.0028364	**
TCA cycle
2	Pseudoalteromonas	K00030.IDH3..isocitrate.dehydrogenase..NAD....EC.1.1.1.41.	-0.999261	Aerobic	0.0244714	*
2	Pseudoalteromonas	K00031.IDH1..IDH2..icd..isocitrate.dehydrogenase..EC.1.1.1.42.	0.999993	Aerobic	0.00241325	**
2	Pseudoalteromonas	K00164.OGDH..sucA..2.oxoglutarate.dehydrogenase.E1.component..EC.1.2.4.2.	0.999977	Aerobic	0.00427062	**
2	Pseudoalteromonas	K00239.sdhA..frdA..succinate.dehydrogenase...fumarate.reductase..flavoprotein.subunit..EC.1.3.5.1.1.3.5.4.	0.999962	Aerobic	0.00555636	**
2	Pseudoalteromonas	K00240.sdhB..frdB..succinate.dehydrogenase...fumarate.reductase..iron.sulfur.subunit..EC.1.3.5.1.1.3.5.4.	0.999953	Aerobic	0.00620156	**
2	Pseudoalteromonas	K00241.sdhC..frdC..succinate.dehydrogenase...fumarate.reductase..cytochrome.b.subunit	0.999999	Aerobic	0.00110239	**
2	Pseudoalteromonas	K00242.sdhD..frdD..succinate.dehydrogenase...fumarate.reductase..membrane.anchor.subunit	0.999998	Aerobic	0.00112842	**
2	Pseudoalteromonas	K00382.DLD..lpd..pdhD..dihydrolipoamide.dehydrogenase..EC.1.8.1.4.	-0.997049	Aerobic	0.0489238	*
2	Pseudoalteromonas	K00658.DLST..sucB..2.oxoglutarate.dehydrogenase.E2.component..dihydrolipoamide.succinyltransferase...EC.2.3.1.61.	0.999957	Aerobic	0.00592621	**
2	Pseudoalteromonas	K01647.CS..gltA..citrate.synthase..EC.2.3.3.1.	1	Aerobic	0.000190879	***
2	Pseudoalteromonas	K01676.E4.2.1.2A..fumA..fumB..fumarate.hydratase..class.I..EC.4.2.1.2.	0.999951	Aerobic	0.00629217	**
2	Pseudoalteromonas	K01677.E4.2.1.2AA..fumA..fumarate.hydratase.subunit.alpha..EC.4.2.1.2.	-0.999987	Aerobic	0.00323733	**
2	Pseudoalteromonas	K01678.E4.2.1.2AB..fumB..fumarate.hydratase.subunit.beta..EC.4.2.1.2.	-0.999987	Aerobic	0.00323733	**
2	Pseudoalteromonas	K01679.E4.2.1.2B..fumC..FH..fumarate.hydratase..class.II..EC.4.2.1.2.	0.999881	Aerobic	0.00983833	**
2	Pseudoalteromonas	K01681.ACO..acnA..aconitate.hydratase..EC.4.2.1.3.	0.998648	Aerobic	0.0331048	*
2	Pseudoalteromonas	K01682.acnB..aconitate.hydratase.2...2.methylisocitrate.dehydratase..EC.4.2.1.3.4.2.1.99.	0.999996	Aerobic	0.00169029	**
2	Pseudoalteromonas	K01902.sucD..succinyl.CoA.synthetase.alpha.subunit..EC.6.2.1.5.	0.999984	Aerobic	0.00359449	**
2	Pseudoalteromonas	K01903.sucC..succinyl.CoA.synthetase.beta.subunit..EC.6.2.1.5.	0.999995	Aerobic	0.00200503	**
4	Pseudoalteromonas	K00241.sdhC..frdC..succinate.dehydrogenase...fumarate.reductase..cytochrome.b.subunit	-0.998009	Aerobic	0.0401798	*
4	Pseudoalteromonas	K00382.DLD..lpd..pdhD..dihydrolipoamide.dehydrogenase..EC.1.8.1.4.	-0.999768	Aerobic	0.013718	*
4	Pseudoalteromonas	K00658.DLST..sucB..2.oxoglutarate.dehydrogenase.E2.component..dihydrolipoamide.succinyltransferase...EC.2.3.1.61.	-0.99754	Aerobic	0.0446653	*
4	Pseudoalteromonas	K01902.sucD..succinyl.CoA.synthetase.alpha.subunit..EC.6.2.1.5.	-0.997339	Aerobic	0.0464555	*
4	Pseudoalteromonas	K01903.sucC..succinyl.CoA.synthetase.beta.subunit..EC.6.2.1.5.	-0.997331	Aerobic	0.0465227	*
8	Pseudoalteromonas	K00240.sdhB..frdB..succinate.dehydrogenase...fumarate.reductase..iron.sulfur.subunit..EC.1.3.5.1.1.3.5.4.	-0.99744	Aerobic	0.0455654	*
8	Pseudoalteromonas	K01902.sucD..succinyl.CoA.synthetase.alpha.subunit..EC.6.2.1.5.	-0.997885	Aerobic	0.0414146	*
8	Pseudoalteromonas	K01903.sucC..succinyl.CoA.synthetase.beta.subunit..EC.6.2.1.5.	-0.997608	Aerobic	0.0440443	*
Oxidative phosphorylation
2	Pseudoalteromonas	K00239.sdhA..frdA..succinate.dehydrogenase...fumarate.reductase..flavoprotein.subunit..EC.1.3.5.1.1.3.5.4.	0.999962	Aerobic	0.00555636	**
2	Pseudoalteromonas	K00240.sdhB..frdB..succinate.dehydrogenase...fumarate.reductase..iron.sulfur.subunit..EC.1.3.5.1.1.3.5.4.	0.999953	Aerobic	0.00620156	**
2	Pseudoalteromonas	K00241.sdhC..frdC..succinate.dehydrogenase...fumarate.reductase..cytochrome.b.subunit	0.999999	Aerobic	0.00110239	**
2	Pseudoalteromonas	K00242.sdhD..frdD..succinate.dehydrogenase...fumarate.reductase..membrane.anchor.subunit	0.999998	Aerobic	0.00112842	**
2	Pseudoalteromonas	K00411.UQCRFS1..RIP1..petA..ubiquinol.cytochrome.c.reductase.iron.sulfur.subunit..EC.1.10.2.2.	0.999975	Aerobic	0.0044663	**
2	Pseudoalteromonas	K02277.coxD..ctaF..cytochrome.c.oxidase.subunit.IV..EC.1.9.3.1.	-0.997869	Aerobic	0.0415708	*
4	Pseudoalteromonas	K02277.coxD..ctaF..cytochrome.c.oxidase.subunit.IV..EC.1.9.3.1.	0.99904	Aerobic	0.0278935	*
4	Pseudoalteromonas	K03889.qcrC..ubiquinol.cytochrome.c.reductase.cytochrome.c.subunit	0.999629	Aerobic	0.0173532	*
4	Pseudoalteromonas	K03890.qcrA..ubiquinol.cytochrome.c.reductase.iron.sulfur.subunit	0.999629	Aerobic	0.0173532	*
4	Pseudoalteromonas	K03891.qcrB..ubiquinol.cytochrome.c.reductase.cytochrome.b.subunit	0.999629	Aerobic	0.0173532	*
8	Pseudoalteromonas	K02274.coxA..ctaD..cytochrome.c.oxidase.subunit.I..EC.1.9.3.1.	0.997868	Aerobic	0.0415824
8	Pseudoalteromonas	K02275.coxB..ctaC..cytochrome.c.oxidase.subunit.II..EC.1.9.3.1.	0.997866	Aerobic	0.0415981
8	Pseudoalteromonas	K02276.coxC..ctaE..cytochrome.c.oxidase.subunit.III..EC.1.9.3.1.	0.998565	Aerobic	0.0341103
8	Pseudoalteromonas	K15862.ccoNO..cytochrome.c.oxidase.cbb3.type.subunit.I.II..EC.1.9.3.1.	0.998574	Aerobic	0.0339964
Beta-oxidation
2	Pseudoalteromonas	K00252.GCDH..gcdH..glutaryl.CoA.dehydrogenase..EC.1.3.8.6.	-0.997556	Aerobic	0.0445161	*
2	Pseudoalteromonas	K00632.fadA..fadI..acetyl.CoA.acyltransferase..EC.2.3.1.16.	0.999311	Aerobic	0.0236402	*
2	Pseudoalteromonas	K01782.fadJ..3.hydroxyacyl.CoA.dehydrogenase...enoyl.CoA.hydratase...3.hydroxybutyryl.CoA.epimerase..EC.1.1.1.35.4.2.1.17.5.1.2.3.	0.999996	Aerobic	0.0017474	**
2	Pseudoalteromonas	K01825.fadB..3.hydroxyacyl.CoA.dehydrogenase...enoyl.CoA.hydratase...3.hydroxybutyryl.CoA.epimerase...enoyl.CoA.isomerase..EC.1.1.1.35.4.2.1.17.5.1.2.3.5.3.3.8.	0.997698	Aerobic	0.0432034	*
2	Pseudoalteromonas	K01897.ACSL..fadD..long.chain.acyl.CoA.synthetase..EC.6.2.1.3.	0.998961	Aerobic	0.0290168	*
2	Pseudoalteromonas	K06445.fadE..acyl.CoA.dehydrogenase..EC.1.3.99...	0.997568	Aerobic	0.0444122	*
2	Pseudoalteromonas	K07516.fadN..3.hydroxyacyl.CoA.dehydrogenase..EC.1.1.1.35.	-0.999814	Aerobic	0.0122894	*
4	Pseudoalteromonas	K00252.GCDH..gcdH..glutaryl.CoA.dehydrogenase..EC.1.3.8.6.	0.997321	Aerobic	0.0466078	*
4	Pseudoalteromonas	K00626.E2.3.1.9..atoB..acetyl.CoA.C.acetyltransferase..EC.2.3.1.9.	0.997561	Aerobic	0.0444712	*
4	Pseudoalteromonas	K01897.ACSL..fadD..long.chain.acyl.CoA.synthetase..EC.6.2.1.3.	-0.998099	Aerobic	0.0392571	*
8	Pseudoalteromonas	K00626.E2.3.1.9..atoB..acetyl.CoA.C.acetyltransferase..EC.2.3.1.9.	0.99894	Aerobic	0.0293202	*
8	Pseudoalteromonas	K01825.fadB..3.hydroxyacyl.CoA.dehydrogenase...enoyl.CoA.hydratase...3.hydroxybutyryl.CoA.epimerase...enoyl.CoA.isomerase..EC.1.1.1.35.4.2.1.17.5.1.2.3.5.3.3.8.	0.99937	Aerobic	0.0226037	*
8	Pseudoalteromonas	K06445.fadE..acyl.CoA.dehydrogenase..EC.1.3.99...	0.997519	Aerobic	0.0448523	*
16	Psychrobacter	K00249.ACADM..acd..acyl.CoA.dehydrogenase..EC.1.3.8.7.	-0.998834	Aerobic	0.0307506	*
16	Psychrobacter	K00252.GCDH..gcdH..glutaryl.CoA.dehydrogenase..EC.1.3.8.6.	-0.998834	Aerobic	0.0307506	*
16	Psychrobacter	K00626.E2.3.1.9..atoB..acetyl.CoA.C.acetyltransferase..EC.2.3.1.9.	-0.998834	Aerobic	0.0307506	*
16	Psychrobacter	K00632.fadA..fadI..acetyl.CoA.acyltransferase..EC.2.3.1.16.	-0.998834	Aerobic	0.0307506	*
16	Psychrobacter	K01692.paaF..echA..enoyl.CoA.hydratase..EC.4.2.1.17.	-0.998834	Aerobic	0.0307506	*
16	Psychrobacter	K01782.fadJ..3.hydroxyacyl.CoA.dehydrogenase...enoyl.CoA.hydratase...3.hydroxybutyryl.CoA.epimerase..EC.1.1.1.35.4.2.1.17.5.1.2.3.	-0.998834	Aerobic	0.0307507	*
16	Psychrobacter	K01825.fadB..3.hydroxyacyl.CoA.dehydrogenase...enoyl.CoA.hydratase...3.hydroxybutyryl.CoA.epimerase...enoyl.CoA.isomerase..EC.1.1.1.35.4.2.1.17.5.1.2.3.5.3.3.8.	-0.998834	Aerobic	0.0307506	*
16	Psychrobacter	K01897.ACSL..fadD..long.chain.acyl.CoA.synthetase..EC.6.2.1.3.	-0.998834	Aerobic	0.0307506	*
16	Psychrobacter	K06445.fadE..acyl.CoA.dehydrogenase..EC.1.3.99...	-0.998834	Aerobic	0.0307506	*
16	Psychrobacter	K06446.DCAA..acyl.CoA.dehydrogenase..EC.1.3.99...	-0.998834	Aerobic	0.0307506	*
16	Psychrobacter	K07516.fadN..3.hydroxyacyl.CoA.dehydrogenase..EC.1.1.1.35.	-0.998834	Aerobic	0.0307506	*
16	Bradymonadaceae	K00249.ACADM..acd..acyl.CoA.dehydrogenase..EC.1.3.8.7.	0.999359	Aerobic	0.0227966	*
16	Bradymonadaceae	K00252.GCDH..gcdH..glutaryl.CoA.dehydrogenase..EC.1.3.8.6.	0.999359	Aerobic	0.0227965	*
16	Bradymonadaceae	K00626.E2.3.1.9..atoB..acetyl.CoA.C.acetyltransferase..EC.2.3.1.9.	0.999359	Aerobic	0.0227966	*
16	Bradymonadaceae	K00632.fadA..fadI..acetyl.CoA.acyltransferase..EC.2.3.1.16.	0.999359	Aerobic	0.0227965	*
16	Bradymonadaceae	K01692.paaF..echA..enoyl.CoA.hydratase..EC.4.2.1.17.	0.999359	Aerobic	0.0227965	*
16	Bradymonadaceae	K01782.fadJ..3.hydroxyacyl.CoA.dehydrogenase...enoyl.CoA.hydratase...3.hydroxybutyryl.CoA.epimerase..EC.1.1.1.35.4.2.1.17.5.1.2.3.	0.999359	Aerobic	0.0227966	*
16	Bradymonadaceae	K01825.fadB..3.hydroxyacyl.CoA.dehydrogenase...enoyl.CoA.hydratase...3.hydroxybutyryl.CoA.epimerase...enoyl.CoA.isomerase..EC.1.1.1.35.4.2.1.17.5.1.2.3.5.3.3.8.	0.999359	Aerobic	0.0227965	*
16	Bradymonadaceae	K01897.ACSL..fadD..long.chain.acyl.CoA.synthetase..EC.6.2.1.3.	0.999359	Aerobic	0.0227965	*
16	Bradymonadaceae	K06445.fadE..acyl.CoA.dehydrogenase..EC.1.3.99...	0.999359	Aerobic	0.0227965	*
16	Bradymonadaceae	K06446.DCAA..acyl.CoA.dehydrogenase..EC.1.3.99...	0.999359	Aerobic	0.0227965	*
16	Bradymonadaceae	K07516.fadN..3.hydroxyacyl.CoA.dehydrogenase..EC.1.1.1.35.	0.999359	Aerobic	0.0227965	*
